# Supplementary material for: Parental Disease Specific Knowledge and Its Impact on Health-Related Quality of Life
Source: Children (Basel). 2022 Jan 11;9(1):98. doi: 10.3390/children9010098 (PMC8774947; doi:10.3390/children9010098)
Supplement: Supplementary file 1 [file children-09-00098-s001.zip]

Archive with 1 entries (1 files):
- children-1482781-supplementary.pdf
